# Supplementary material for: Hesitancy towards Childhood Vaccinations among Parents of Children with Underlying Chronic Medical Conditions in Italy
Source: Vaccines (Basel). 2022 Aug 4;10(8):1254. doi: 10.3390/vaccines10081254 (PMC9416633; doi:10.3390/vaccines10081254)
Supplement: Supplementary file 1 [file vaccines-10-01254-s001.zip]

Archive with 1 entries (1 files):
- vaccines-1851904-supplementary.pdf
